# Supplementary material for: Glass Transition Temperatures and Thermal Conductivities of Polybutadiene Crosslinked with Randomly Distributed Sulfur Chains Using Molecular Dynamic Simulation
Source: Polymers (Basel). 2024 Jan 30;16(3):384. doi: 10.3390/polym16030384 (PMC10857057; doi:10.3390/polym16030384)
Supplement: Supplementary file 1 [file polymers-16-00384-s001.zip]

Archive with 1 entries (1 files):
- polymers-2816189-supplementary.pdf
